# Supplementary material for: Living-Cell Diffracted X-ray Tracking Analysis Confirmed Internal Salt Bridge Is Critical for Ligand-Induced Twisting Motion of Serotonin Receptors
Source: Int J Mol Sci. 2021 May 17;22(10):5285. doi: 10.3390/ijms22105285 (PMC8157010; doi:10.3390/ijms22105285)
Supplement: Supplementary file 1 [file ijms-22-05285-s001.zip]

Archive with 1 entries (1 files):
- ed_ijms-1198912-Modified-Supplementary-Material-Final.pdf
